# Supplementary material for: Structural validity of the Boston Carpal Tunnel Questionnaire and its short version, the 6-Item CTS symptoms scale: a Rasch analysis one year after surgery
Source: BMC Musculoskelet Disord. 2020 Sep 12;21:609. doi: 10.1186/s12891-020-03626-2 (PMC7488577; doi:10.1186/s12891-020-03626-2)
Supplement: Supplementary file 1 — Additional file 1. The residual correlation matrices of the 6-item CTS symptoms scale (CTS-6), Symptom Severity Scale (SSS) and Functional Status Scale (FSS) of the Boston Carpal Tunnel Questionnaire (BCTQ). [file 12891_2020_3626_MOESM1_ESM.txt]

Additional file 1.

CTS-6 RESIDUAL CORRELATION MATRIX

------------------------------------------------
Item    I0001  I0002  I0003  I0004  I0005  I0006
------------------------------------------------
I01                                      
I02     0,030                              
I03    -0,063 -0,625                       
I04    -0,461  0,047 -0,063                
I05     0,055 -0,041 -0,392 -0,449         
I06    -0,347 -0,509  0,159 -0,225  0,014  
------------------------------------------------


SSS RESIDUAL CORRELATION MATRIX

-----------------------------------------------------------------------------------
Item    I0001  I0002  I0003  I0004  I0005  I0006  I0007  I0008  I0009  I0010 I0011
-----------------------------------------------------------------------------------
I001                                                                         
I002    0,532                                                                 
I003    0,054 -0,076                                                          
I004   -0,106 -0,231  0,429                                                   
I005   -0,058 -0,122  0,359  0,650                                            
I006   -0,183 -0,168 -0,313 -0,389 -0,437                                    
I007   -0,259 -0,221 -0,113 -0,099 -0,221 -0,237                             
I008   -0,214 -0,268 -0,135 -0,255 -0,310  0,251 -0,176                       
I009   -0,005  0,014 -0,377 -0,531 -0,429  0,417 -0,260  0,239                
I010    0,014  0,297 -0,380 -0,497 -0,435  0,253 -0,183  0,017  0,572         
I011   -0,315 -0,234 -0,245 -0,190 -0,221 -0,112  0,293 -0,015 -0,164 -0,171  


FSS RESIDUAL CORRELATION MATRIX

--------------------------------------------------------------
Item    I0001  I0002  I0003  I0004  I0005  I0006  I0007  I0008
--------------------------------------------------------------
I0001   1,000                                                 
I0002   0,187  1,000                                          
I0003  -0,251 -0,233  1,000                                   
I0004   0,015  0,089 -0,126  1,000                            
I0005  -0,148 -0,302 -0,235 -0,159  1,000                     
I0006  -0,206 -0,155 -0,215 -0,234 -0,070  1,000              
I0007  -0,310 -0,411  0,021 -0,237 -0,208  0,060  1,000       
I0008  -0,113  0,044 -0,125 -0,060 -0,305  0,027 -0,022  1,000
--------------------------------------------------------------
